# Supplementary material for: Effect of Oxygen-Inhibited Layer of Dental Adhesives on Bond Strength: A Systematic Review
Source: Materials (Basel). 2025 Dec 29;19(1):113. doi: 10.3390/ma19010113 (PMC12786691; doi:10.3390/ma19010113)
Supplement: Supplementary file 1 [file materials-19-00113-s001.zip]

Archive with 1 entries (1 files):
- materials-4033412-supplementary.pdf
